# Supplementary material for: Changes in Air Quality and Drivers for the Heavy PM2.5 Pollution on the North China Plain Pre- to Post-COVID-19
Source: Int J Environ Res Public Health. 2022 Oct 8;19(19):12904. doi: 10.3390/ijerph191912904 (PMC9566441; doi:10.3390/ijerph191912904)
Supplement: Supplementary file 1 [file ijerph-19-12904-s001.zip]

Archive with 1 entries (1 files):
- ijerph-1918332-supplementary.pdf
